# Supplementary material for: Metabolomic Profiling of Extracellular Vesicles from Flower and Leaf Tissues of Hibiscus syriacus
Source: Metabolites. 2026 Jun 2;16(6):386. doi: 10.3390/metabo16060386 (PMC13304267; doi:10.3390/metabo16060386)
Supplement: Supplementary file 1 [file metabolites-16-00386-s001.zip › Table S2.xlsx]

## Sheet: Sheet1
Index	Compounds	Formula	score	VIP	P-value
ME0015862	Arachidonoyl PAF C-16	C44H82NO7P	0.9853	1.11494	0.315275
ME0169170	Kaempferol	C15H10O6	0.9806	1.89238	0.180229
ME0105438	Adenine	C5H5N5	0.98	0.679249	0.44338
ME0169653	phenylalanine	C9H11NO2	0.9794	0.300417	0.488594
ME0159677	Malic acid	C4H6O5	0.9792	1.71037	0.150109
ME0124275	Guanine	C5H5N5O	0.9781	0.148096	0.969649
ME0056955	PC(18:0_18:2)	C44H84NO8P	0.9726	1.25515	0.324601
ME0161724	Citric acid	C6H8O7	0.9716	0.574169	0.261671
ME0169322	Isoleucine	C6H13NO2	0.9716	0.144256	0.788879
ME0159989	Arginine	C6H14N4O2	0.9709	0.291454	0.506872
mws0639	2-Pyrocatechuic acid	C7H6O4	0.9707	1.09561	0.203992
ME0169372	Pyroglutamic acid	C5H7NO3	0.9703	0.229016	0.904789
ME0007231	Gallic acid	C7H6O5	0.9701	1.49683	0.183519
ME0113755	6-Methyl-5-hepten-2-one	C8H14O	0.9698	0.340079	0.374063
ME0063692	Suberic acid	C8H14O4	0.9697	0.319485	0.389601
ME0193946	Tryptophan	C11H12N2O2	0.9693	0.320674	0.437743
ME0103577	Guanosine	C10H13N5O5	0.9691	1.0003	0.55003
ME0103357	2'-O-Methyladenosine	C11H15N5O4	0.9683	0.452592	0.202809
MEDN1093	2-Isopropylmalic acid	C7H12O5	0.9678	0.233286	0.866033
ME0159581	Galacturonic Acid	C6H9O7-	0.9662	0.942071	0.189955
ME0007512	Lactic acid	C3H6O3	0.9662	0.98486	0.228025
ME0169551	Nicotinic acid	C6H5NO2	0.9658	1.24836	0.269428
ME0124741	3-Hydroxy-2-methyl-4H-pyran-4-one	C6H6O3	0.9653	1.44267	0.188502
ME0169369	Lysine	C6H14N2O2	0.9639	1.25563	0.208654
ME0105167	FAPy-adenine	C5H7N5O	0.9637	0.967614	0.456388
ME0134082	Naringenin	C15H12O5	0.9631	1.39594	0.187522
ME0057646	1-Stearoyl-2-docosahexanoyl-sn-glycero-3-phosphocholine	C48H84NO8P	0.9621	0.611568	0.730621
ME0169004	Cytosine	C4H5N3O	0.961	0.632159	0.213008
ME0169367	Proline	C5H9NO2	0.9604	0.24939	0.494207
ME0169283	2-Amino-1-phenylethanol	C8H11NO	0.9604	0.258236	0.52318
ME0168698	Esculetin	C9H6O4	0.9603	0.822663	0.270469
ME0107664	Aspartic acid	C4H7NO4	0.9603	0.215744	0.594944
ME0056738	FFA(16:1)	C16H30O2	0.96	1.01274	0.29927
ME0012968	1-hexadecanoyl-2-(9Z,12Z-octadecadienoyl)-sn-glycero-3-phosphocholine	C42H80NO8P	0.96	0.21675	0.964499
ME0169682	Piperidine	C5H11N	0.9599	1.08883	0.241568
ME0141837	PC（18:0_20:4）	C46H76D8NO8P	0.9599	0.641129	0.327472
ME0168601	4-Hydroxybenzaldehyde	C7H6O2	0.9599	0.702287	0.696152
ME0006514	Pyrocatechol	C6H6O2	0.9597	0.763423	0.194467
ME0108826	h-gammGlu-leu-oh	C11H20N2O5	0.9597	1.11135	0.253409
ME0063484	Sebacic acid	C10H18O4	0.9591	0.453527	0.289152
ME0005047	3-Dimethylallyl-4-hydroxybenzoic acid	C12H14O3	0.9587	1.33457	0.183603
ME0103332	2'-Deoxyadenosine	C10H13N5O3	0.9581	0.402299	0.476558
ME0168683	Aconitic acid	C6H6O6	0.9579	0.179519	0.374618
ME0005222	4-Methylbenzyl alcohol	C8H10O	0.9575	1.01451	0.245538
ME0108596	,,-Trimethyl-L-lysine	C9H20N2O2	0.9574	0.185921	0.364802
ME0114526	Glucaric acid	C6H10O8	0.9569	0.240246	0.423829
ME0168103	Phosphoric Acid	H3O4P	0.9568	1.61272	0.0507209
ME0169335	Isorhamnetin	C16H12O7	0.9568	1.14707	0.188713
ME0168567	Indole-3-carboxaldehyde	C9H7NO	0.9558	1.9389	0.0807876
ME0063555	SM(d18:1_16:0)	C39H79N2O6P	0.9556	1.23988	0.0964071
ME0169387	Carnitine	C7H15NO3	0.9556	0.626692	0.603551
MEDN0691	Maltitol	C12H24O11	0.9554	1.01146	0.229834
ME0005284	4-Nitrophenol	C6H5NO3	0.9553	0.468431	0.388417
ME0055349	Pelargonic acid	C9H18O2	0.9551	1.56415	0.168499
ME0109329	Pro-Phe	C14H18N2O3	0.9545	1.56772	0.183418
ME0139516	Quercetin 3-O-(6''-acetyl-glucoside)	C23H22O13	0.9545	0.71055	0.193358
MEDL02630	Apigenin	C15H10O5	0.9544	1.72683	0.160471
ME0057016	1-Oleoyl-2-palmitoyl-sn-glycero-3-phosphocholine	C42H82NO8P	0.9542	0.324145	0.575896
ME0109418	Propionic acid	C3H6O2	0.9536	0.148536	0.827578
ME0110455	Val-val	C10H20N2O3	0.9534	0.414814	0.918909
ME0160471	Glycolic acid	C2H4O3	0.9532	0.216902	0.91621
ME0119612	3-Hydroxy-3-methyloxindole	C9H9NO2	0.9527	1.06124	0.188157
ME0168290	Ile-Leu	C12H24N2O3	0.9525	0.242738	0.303515
ME0103009	Turanose	C12H22O11	0.9522	0.262412	0.990451
ME0057933	PC(P-18:0_20:4)	C46H84NO7P	0.9514	0.292063	0.703845
ME0112836	3-Hydroxybenzaldehyde	C7H6O2	0.9513	0.681314	0.498
ME0016023	Azelaic acid	C9H16O4	0.951	0.540869	0.296546
ME0169742	Isoquercitrin	C21H20O12	0.9509	0.912032	0.198175
ME0139766	Swertisin	C22H22O10	0.9509	0.986089	0.249588
ME0103432	8-Hydroxyguanosine	C10H13N5O6	0.9501	1.16963	0.332706
MEDP0125	Choline	C5H14NO+	0.9499	0.345974	0.23923
ME0009623	Quercetin	C15H10O7	0.9498	1.31193	0.187089
ME0004047	3-Hydroxybenzoic acid	C7H6O3	0.9498	0.562062	0.504345
MEDL01897	Isonicotinic acid	C6H5NO2	0.9496	0.716802	0.424874
ME0107807	Leucylvaline	C11H22N2O3	0.9493	0.132625	0.277921
ME0145242	Benzene oxide	C6H6O	0.9492	1.20983	0.207567
ME0009132	N-Methyl-aminoisobutyric acid	C5H11NO2	0.949	0.466796	0.287576
Zmpn000199	Galactaric acid	C6H10O8	0.9488	0.428158	0.337487
ME0108619	N-Acetyl-L-phenylalanine	C11H13NO3	0.9482	0.535403	0.279661
MEDP2185	Phenylhydroxylamine	C6H7NO	0.9481	0.259802	0.491204
ME0169365	Kynurenic acid	C10H7NO3	0.948	0.414061	0.225524
ME0138496	Isoorientin	C21H20O11	0.9479	1.01727	0.203893
MEDP1031	1-Phenylethanol	C8H10O	0.9477	0.738305	0.374767
ME0138757	Leucoside	C26H28O15	0.9473	1.03	0.191648
ME0168576	3-Methyladenine	C6H7N5	0.9472	1.89232	0.0772529
ME0164704	Salicylic acid	C7H5O3-	0.9471	0.625228	0.44561
ME0150781	Palmitic acid	C16H32O2	0.9468	1.59145	0.167138
ME0159883	Sulfate	H2O4S	0.9464	1.57503	0.180913
MEDN1735	4-Nitrocatechol	C6H5NO4	0.9463	0.0301227	0.819801
ME0160382	Perillaldehyde	C10H14O	0.9461	0.191671	0.840474
ME0011902	1,2-Dioleoyl-sn-Glycero-3-Phosphocholine	C44H84NO8P	0.9459	0.518642	0.923596
ME0015455	Dimorphecolic acid	C18H32O3	0.9457	1.00164	0.256505
ME0139520	Quercetin 3-O-malonylglucoside	C24H22O15	0.945	0.423747	0.313359
ME0106770	gammGlutamylglutamate	C10H16N2O7	0.9446	0.767746	0.26396
ZINC968102	Carvone	C10H14O	0.9444	0.0374557	0.72738
MEDL01887	2-Hydroxybenzaldehyde	C7H6O2	0.9444	0.0776566	0.98569
ME0109211	Phe-Phe	C18H20N2O3	0.9443	1.77468	0.177759
ME0134098	5,7-Dihydroxy-2-(4-hydroxyphenyl)-6-[3,4,5-trihydroxy-6-(hydroxymethyl)oxan-2-yl]chromen-4-one	C21H20O10	0.9441	0.384787	0.341907
ME0009438	2,4,6-Trihydroxybenzoic acid	C7H6O5	0.9437	0.928857	0.249102
ME0169982	Tyramine	C8H11NO	0.9436	1.41934	0.270263
ZINC5699887	2-Hydroxy-2,6,6-trimethylcyclohexanone	C9H16O2	0.9435	1.10275	0.228684
ME0140649	2-Hydroxystearic acid	C18H36O3	0.9428	1.57672	0.255239
ME0139653	Saponarin	C27H30O15	0.9426	1.42	0.187413
ME0151676	Ile-Ile	C12H24N2O3	0.942	0.766481	0.218578
MEDP0792	Pyrrolidine	C4H9N	0.9416	1.98722	0.0554237
ME0012995	1-octadecanoyl-2-(4Z,7Z,10Z,13Z,16Z,19Z-docosahexaenoyl)-sn-glycero-3-phosphocholine	C48H84NO8P	0.9414	1.259	0.391365
ME0159285	Val-Leu	C11H22N2O3	0.9413	0.844929	0.231827
ME0009620	1,2,3-Trihydroxybenzene	C6H6O3	0.9409	1.41739	0.188587
ME0109203	Phe-Glu	C14H18N2O5	0.9409	1.24528	0.20459
mws3144_N	8-Aminooctanoic acid	C8H17NO2	0.9408	1.04196	0.213854
ME0138846	Maesopsin	C15H12O6	0.9407	0.997295	0.247817
ME0057055	1,2-Dilinoleoyl-SN-glycero-3-phosphocholine	C44H80NO8P	0.9406	0.875358	0.907469
ME0159863	Hypoxanthine	C5H4N4O	0.9405	0.580929	0.849169
MEDL02717	Traumatin	C12H20O3	0.9402	1.31156	0.198454
ME0168657	Daphnetin	C9H6O4	0.9401	0.740797	0.225461
ME0114049	Cathinone	C9H11NO	0.9401	0.439845	0.514264
ME0169955	Trigonelline	C7H7NO2	0.9401	0.0395387	0.651541
ME0010874	(1R,2R,4R)-1,8-Epoxy-p-menthane-2,4-diol	C10H18O3	0.9401	0.189654	0.837491
ME0122990	Avocadenofuran	C17H28O	0.9399	0.168139	0.573707
ME0005687	4-O-Methylgallic acid	C8H8O5	0.9397	1.66578	0.182873
ME0137649	Chrysoeriol	C16H12O6	0.9395	1.14868	0.228407
ME0122702	betCarboline	C11H8N2	0.9395	0.302783	0.739812
ME0123706	6-Dimethylaminopurine	C7H9N5	0.9394	1.21861	0.223373
ME0138678	Astragalin	C21H20O11	0.9392	1.4857	0.188587
ME0131340	Naringenin chalcone	C15H12O5	0.9383	1.50487	0.183431
ME0007238	Gentian violet cation	C25H30N3+	0.9383	0.0593365	0.713872
mws4176	Alanylphenylalanine	C12H16N2O3	0.938	0.548933	0.215599
ME0168986	Cyanidin	C15H11O6	0.938	0.529378	0.215907
ME0107116	Glycine	C2H5NO2	0.9378	0.109783	0.239401
ME0111287	Sphinganine	C18H39NO2	0.9376	0.551871	0.295344
ME0168670	9,12-Octadecadiynoic Acid	C18H28O2	0.9375	0.133872	0.539488
ME0107801	Leu-Phe	C15H22N2O3	0.9369	0.843851	0.193153
ME0123830	exo,exo-1,8-Epoxy-p-menthane-2,6-diol	C10H18O3	0.9368	0.198724	0.941429
ME0118069	2,8-Quinolinediol	C9H7NO2	0.9366	0.900477	0.188652
ME0013461	2-Ethylhexanoic acid	C8H16O2	0.9364	0.702661	0.33298
ME0148183	Decahydro-2-naphthoic acid	C11H18O2	0.9363	0.860277	0.326191
ME0055261	C22 Sphingomyelin	C45H91N2O6P	0.9359	0.94556	0.42265
ME0111881	2-sec-Butylcyclohexanone	C10H18O	0.9358	0.619235	0.230416
ME0151678	Ile-Lys	C12H25N3O3	0.9357	0.0145382	0.698263
ME0117880	2,4,6-Triethyl-1,3,5-trioxane	C9H18O3	0.9353	0.37543	0.394028
ZINC5356858	Pantothenic acid	C9H17NO5	0.9352	0.943449	0.401309
ME0139780	Tamarixetin	C16H12O7	0.9351	1.62787	0.178223
ME0006042	2-Hydroxy-6-pentadecylbenzoic acid	C22H36O3	0.9349	1.78321	0.170035
ME0169232	Glutaric acid	C5H8O4	0.9349	1.29429	0.230486
MEDL02028	Spermidine	C7H19N3	0.9347	0.883684	0.324093
ME0103343	2'-Deoxyguanosine	C10H13N5O4	0.9341	1.57602	0.17718
ME0160947	Serine	C3H7NO3	0.9339	1.30422	0.178355
ME0169925	Thymol	C10H14O	0.9338	1.8165	0.174552
ME0117152	1-Hydroxyisoquinoline	C9H7NO	0.9338	1.30852	0.190598
ME0014136	3-Hydroxyvalproic acid	C8H16O3	0.9335	0.777447	0.328722
ME0161066	5-Aminopentanoic acid	C5H11NO2	0.9335	0.261979	0.87193
ME0055469	Oleic Acid	C18H34O2	0.9334	0.51067	0.680755
ME0016129	b-Kessyl ketone	C15H24O2	0.9333	0.342919	0.424726
MEDN0204	Pyruvic Acid	C3H4O3	0.9333	0.0827001	0.62469
ME0142857	3-Buten-1-amine	C4H9N	0.9333	0.0577907	0.969357
MEDL02483	5-Hydroxytryptophol	C10H11NO2	0.9329	0.278955	0.990591
ME0114814	Melezitose	C18H32O16	0.9327	1.15611	0.379566
ME0003286	2-Aminonaphthalene	C10H9N	0.9326	1.49037	0.183201
ME0114588	Heptyl ketone	C15H30O	0.9326	0.0184453	0.902165
ME0003258	2-Methylbenzyl alcohol	C8H10O	0.9324	0.491004	0.345806
ME0169549	Niacinamide	C6H6N2O	0.9321	1.69609	0.1543
ME0160180	Phthalic acid	C8H6O4	0.9321	0.808409	0.475583
ME0015408	9,10-EpOME	C18H32O3	0.9319	1.10559	0.182454
ME0112980	7-Methyl-4,4a,5,6-tetrahydro-2(3H)-naphthalenone	C11H14O	0.9319	0.692124	0.766821
ZINC13523661	Cinnamaldehyde	C9H8O	0.9318	1.00327	0.350418
ME0109710	Ser-Leu	C9H18N2O4	0.9317	0.263579	0.333249
ME0161098	Leucine	C6H13NO2	0.9315	0.157647	0.475411
ME0120561	4-Hydroxyquinoline	C9H7NO	0.9309	1.26208	0.200269
ME0107939	Phe-Pro	C14H18N2O3	0.9309	0.0749021	0.255785
ME0114389	3,5,5-Trimethyl-1,2-cyclohexanedione	C9H14O2	0.9304	0.339516	0.396654
ME0168287	2-Hydroxyhexadecanoic acid	C16H32O3	0.9303	0.320874	0.912511
ME0143046	3-Methylbenzyl alcohol	C8H10O	0.9302	0.783356	0.265441
ME0107902	Leucyalanine	C9H18N2O3	0.9301	1.20394	0.199229
ME0001653	1-Naphthylamine	C10H9N	0.9296	0.13644	0.349811
ME0014798	5-Hydroxyvalproic acid	C8H16O3	0.9296	0.22217	0.575997
ME0107565	Ile-His	C12H20N4O3	0.9295	0.441893	0.261188
ME0160983	tyrosine	C9H11NO3	0.9294	0.245917	0.586623
ME0139874	Tricin	C17H14O7	0.9292	0.678716	0.21866
ME0154680	Oblongolide	C14H20O2	0.9288	0.831897	0.252029
ME0159913	Inosine	C10H12N4O5	0.9283	1.91881	0.043956
ME0169318	Isofraxidin	C11H10O5	0.9281	0.0561151	0.797135
ME0003573	3,4',5-Biphenyltriol	C12H10O3	0.928	1.49836	0.183442
ME0113273	Melibiose	C12H22O11	0.9278	0.669679	0.524684
ME0061821	Pimelic acid	C7H12O4	0.9277	0.0220952	0.490428
MEDP0151	2-Hydroxy-6-Aminopurine	C5H5N5O	0.9275	0.113829	0.392497
ME0106460	Dimethyl carbonate	C3H6O3	0.9273	1.71048	0.14474
ME0111350	AlphLinolenoyl ethanolamide	C20H35NO2	0.9272	0.642166	0.232527
ME0127057	xTetrahydro-6-propyl-2H-pyran-2-one	C8H14O2	0.9272	0.512293	0.310133
ME0137551	Caffeyl alcohol	C9H10O3	0.9272	0.29125	0.499188
ME0111963	2',4',6'-Trihydroxyacetophenone	C8H8O4	0.927	1.39052	0.190436
ME0109213	Phe-Thr	C13H18N2O4	0.9268	1.34935	0.187929
MEDP0366	N,N-Dimethylformamide	C3H7NO	0.9268	0.104982	0.854101
ME0140494	FFA(18:6)	C18H30O2	0.9267	0.418821	0.45101
ME0154588	Nonane-4,6-dione	C9H16O2	0.9266	0.251358	0.287707
MEDL00377	Glu-Phe	C14H18N2O5	0.9265	1.03532	0.207756
ME0123482	Glucurolactone	C6H8O6	0.9263	1.35808	0.194373
ME0110284	Tyr-Gly	C11H14N2O4	0.9256	0.305576	0.360227
ME0002412	2,6-Dtert-butylhydroquinone	C14H22O2	0.9254	0.0402356	0.49654
MEDP1685	Phytosphingosine	C18H39NO3	0.9251	1.811	0.241445
ME0140061	(2R,6R)-2-methyl-6-undecylpiperidine	C17H35N	0.9251	0.232972	0.524129
ME0137208	8-Hydroxy-7-methoxycoumarin	C10H8O4	0.925	0.560057	0.295926
ME0014794	5-Hydroxyindoleacetic acid	C10H9NO3	0.9244	0.0307579	0.561208
ME0122633	Hydroxyquinoline	C9H7NO	0.9241	1.30492	0.193336
ME0012478	15-methyl palmitic acid	C17H33O2-	0.924	0.283921	0.963001
ME0063564	C24:1 Sphingomyelin	C47H93N2O6P	0.9238	0.804208	0.982316
ME0107347	His-Leu	C12H20N4O3	0.9233	1.44812	0.187657
ME0000724	Shogaol	C17H24O3	0.9232	1.1856	0.203438
ME0169158	N-Trans-feruloyltramine	C18H19NO4	0.9228	1.72692	0.179762
ME0061034	pentalenolactone D	C15H20O4	0.9228	0.0819125	0.289893
ME0053997	Hydroxyvalerenic Acid	C15H22O3	0.9227	0.0849974	0.949034
ME0151797	Isobutyronitrile	C4H7N	0.9226	0.288186	0.50381
ME0157894	Thr-Leu	C10H20N2O4	0.9224	0.238009	0.455781
ME0129684	2-(3,4-Dihydroxyphenyl)-5,7-dihydroxy-6-[3,4,5-trihydroxy-6-(hydroxymethyl)oxan-2-yl]chromen-4-one	C21H20O11	0.9222	1.06531	0.200725
ME0107141	Glycyl-L-leucine	C8H16N2O3	0.9222	0.351909	0.978796
ME0007796	Methylparaben	C8H8O3	0.9213	1.4287	0.18729
ME0063350	Ricinoleic acid	C18H34O3	0.9205	0.312891	0.423097
ME0108666	2-Acetamido-3-methylbutanoic acid	C7H13NO3	0.9204	1.46259	0.182767
ME0102911	Traumatic acid	C12H20O4	0.9201	0.828159	0.684902
ME0000791	Hydroxyoctanoic acid	C8H16O3	0.9198	1.32173	0.196994
ME0113089	4'-Isopropylacetophenone	C11H14O	0.9198	1.12907	0.210289
ME0114275	Dihydroxyacetone	C3H6O3	0.9196	1.47751	0.0957595
ME0109492	3-Aminopiperidine-2,6-dione	C5H8N2O2	0.9195	1.41718	0.173979
ME0056906	1-Palmitoyl-2-docosahexaenoyl-sn-glycero-3-phosphocholine	C46H80NO8P	0.9193	1.13672	0.387181
ME0161259	12-Hydroxydodecanoic acid	C12H23O3-	0.919	1.2379	0.220817
ME0105600	AlphKetooctanoic acid	C8H14O3	0.9189	0.507952	0.397538
MEDP0541	δ-Valerolactam	C5H9NO	0.9186	0.827843	0.455412
MEDN1098	2-Ethyl-2-Hydroxybutyric acid	C6H12O3	0.9186	0.559215	0.698117
ME0115305	Sorbitol	C6H14O6	0.9185	0.488397	0.447358
ME0138829	Luteolin 7-O-glucoside	C21H20O11	0.9181	1.15025	0.189403
ME0170027	Aminocaproic acid	C6H13NO2	0.9178	0.187112	0.424121
ME0169826	Scopoletin	C10H8O4	0.9177	0.202318	0.811846
ME0138638	kaempferol 3-O-betD-xyloside	C20H18O10	0.9168	1.70108	0.177378
ME0169446	Malonic acid	C3H4O4	0.9168	0.931971	0.241057
ME0057922	1-(1Z-octadecenyl)-2-(9Z-octadecenoyl)-sn-glycero-3-phosphocholine	C44H86NO7P	0.9168	0.119512	0.501383
ME0109200	Phe-Asp	C13H16N2O5	0.9162	0.98534	0.202238
MEDP1307	(2S,3S)-2-amino-3-phenylbutanoic acid	C10H13NO2	0.9162	0.0380795	0.816128
ME0152724	Leu-Gly	C8H16N2O3	0.9161	0.983244	0.205196
